# Supplementary material for: TPSC: a module detection method based on topology potential and spectral clustering in weighted networks and its application in gene co-expression module discovery
Source: BMC Bioinformatics. 2021 Oct 25;22(Suppl 4):111. doi: 10.1186/s12859-021-03964-5 (PMC8543836; doi:10.1186/s12859-021-03964-5)
Supplement: Supplementary file 2 — Additional file 2: Detailed result of biological process, pathway and cytoband enrichment on each module. Only items with top 5 enrichment significance and number of overlap genes are displayed in this table. [file 12859_2021_3964_MOESM2_ESM.xlsx]

## Sheet: Sheet1
Module	Category	ID	Name	p-value	FDR B&H	#Genes	Genes
M6	GO: Biological Process	GO:0030198	extracellular matrix organization	9.098e-19	2.576e-15	19	COL4A1,COL4A2,TGFBI,NID2,COL11A1,COL12A1,FN1,PDGFB,SPP1,SULF1,CMA1,KDR,MMP1,DMP1,MMP9,MMP11,MMP13,PLOD2,ITGB1
		GO:0043062	extracellular structure organization	8.983e-17	1.272e-13	19	COL4A1,COL4A2,TGFBI,NID2,COL11A1,COL12A1,FN1,PDGFB,SPP1,SULF1,CMA1,KDR,MMP1,DMP1,MMP9,MMP11,MMP13,PLOD2,ITGB1
		GO:0048514	blood vessel morphogenesis	1.782e-10	1.124e-07	16	COL4A1,COL4A2,TGFBI,HMGA2,FN1,PDGFB,SULF1,JAG1,CSPG4,CMA1,KDR,PLAU,MMP9,ITGB1,CDH2,VEGFA
		GO:0001944	vasculature development	1.901e-10	1.124e-07	17	COL4A1,COL4A2,TGFBI,IGF1,HMGA2,FN1,PDGFB,SULF1,JAG1,CSPG4,CMA1,KDR,PLAU,MMP9,ITGB1,CDH2,VEGFA
		GO:0072359	circulatory system development	2.245e-10	1.124e-07	20	COL4A1,COL4A2,TGFBI,COL11A1,IGF1,HMGA2,FN1,PDGFB,SULF1,JAG1,CSPG4,CMA1,MECOM,KDR,PLAU,MMP9,MMP13,ITGB1,CDH2,VEGFA
		GO:0042127	regulation of cell population proliferation	6.344e-10	2.245e-07	23	TXNIP,IGF1,HMGA2,FN1,PDGFB,SULF1,JAG1,ECRG4,ING5,MECOM,KDR,PLAU,TESC,CCL14,ADAMTS8,MMP9,SSTR1,PTGER2,ITGB1,CDH2,TSLP,CD276,VEGFA
	Pathway-REACTOME	1270244	Extracellular matrix organization	8.172e-17	4.298e-14	18	COL4A1,COL4A2,NID2,COL11A1,COL12A1,FN1,PDGFB,SPP1,CMA1,KDR,ADAMTS8,MMP1,DMP1,MMP9,MMP11,MMP13,PLOD2,ITGB1
		1270257	Degradation of the extracellular matrix	1.805e-08	3.164e-06	8	COL12A1,SPP1,CMA1,ADAMTS8,MMP1,MMP9,MMP11,MMP13
		1270245	Collagen formation	1.051e-07	1.012e-05	7	COL4A1,COL4A2,COL11A1,COL12A1,MMP9,MMP13,PLOD2
		1270258	Activation of Matrix Metalloproteinases	2.267e-07	1.704e-05	5	CMA1,MMP1,MMP9,MMP11,MMP13
		1270260	Integrin cell surface interactions	3.543e-07	2.329e-05	6	COL4A1,COL4A2,FN1,SPP1,KDR,ITGB1
		1269318	Signaling by Interleukins	0.001491	0.01669	8	FN1,PDGFB,CCL4,MMP1,MMP9,ITGB1,IL33,VEGFA
		1270303	Axon guidance	0.00195	0.02093	8	COL4A1,COL4A2,FN1,PDGFB,KDR,MMP9,ITGB1,VEGFA
		1269340	Hemostasis	0.004732	0.0341	8	IGF1,FN1,PDGFB,TREM1,PLAU,MMP1,ITGB1,VEGFA
	Pathway-KEGG	83067	Focal adhesion	1.154e-07	1.012e-05	9	COL4A1,COL4A2,IGF1,FN1,PDGFB,SPP1,KDR,ITGB1,VEGFA
		83105	Pathways in cancer	5.346e-07	3.124e-05	11	COL4A1,COL4A2,IGF1,FN1,PDGFB,MECOM,MMP1,MMP9,PTGER2,ITGB1,VEGFA
		692234	PI3K-Akt signaling pathway	1.04e-05	0.0003419	9	COL4A1,COL4A2,IGF1,FN1,PDGFB,SPP1,KDR,ITGB1,VEGFA
		782000	Proteoglycans in cancer	1.985e-05	0.0005495	7	IGF1,FN1,KDR,PLAU,MMP9,ITGB1,VEGFA
		83068	ECM-receptor interaction	2.234e-05	0.0005876	5	COL4A1,COL4A2,FN1,SPP1,ITGB1
		852705	MicroRNAs in cancer	0.0002275	0.004126	7	IGF2BP1,HMGA2,PDGFB,PLAU,MMP9,ABCB1,VEGFA
	Cytoband		11q22.3	0.002514	0.04433	2	MMP1,MMP13
			20p12.1-p11.23	0.003286	0.04433	1	JAG1
			20q11.2-q13.1	0.003286	0.04433	1	MMP9
			4q31-q32	0.003286	0.04433	1	TDO2
			13q34	0.004424	0.04433	2	COL4A1,COL4A2
			4q11-q12	0.004926	0.04433	1	KDR
M16	GO: Biological Process	GO:0060416	response to growth hormone	2.754e-05	0.04032	4	F7,PRLR,STAT3,STAT5A
		GO:0060397	growth hormone receptor signaling pathway via JAK-STAT	2.831e-05	0.04032	3	PRLR,STAT3,STAT5A
	Cytoband		17q11.2	1.11e-05	0.000855	5	BLMH,CPD,SDF2,NLK,STAT5A
			6q22-q23	0.000283	0.0109	2	ENPP1,MYB
			18q12.1-q21.1	0.002545	0.049	1	SLC14A2
			16q21-q22	0.002545	0.049	1	E2F4
M21	GO: Biological Process	GO:0051276	chromosome organization	1.228e-11	6.463e-08	51	WBP2,KIF18A,NCOA6,HDAC4,MCM8,CENPA,RTEL1,CENPF,KDM4C,HJURP,SRPK1,CHEK1,TRIP13,TTN,DDB2,HNRNPD,PHB,ARID1B,H2BC4,RAPGEF3,MORF4L1,MCM3AP,BUB1,BUB1B,MKI67,KIF14,PIBF1,PRMT7,HSPA1A,TET3,BRMS1,SET,TCF21,APBB1,SMC2,CDCA8,JMJD1C,SIRT3,CCNA2,CEP55,WDHD1,CCT5,CBX7,EXO1,RACGAP1,H2BC5,GINS2,ATM,HOTAIR,TOP1,CBX8
		GO:0007049	cell cycle	3.679e-11	9.677e-08	65	CDK8,GIPC1,KIF18A,MCM8,CENPA,RTEL1,CENPF,RPS6,PAK4,HJURP,PSMC3,PSMC4,PSMD9,CHEK1,TIPRL,TRIP13,TTN,MELK,GADD45A,PTP4A1,CIRBP,TUBA1B,TUBB3,TTBK1,ANLN,BUB1,BUB1B,MKI67,HRAS,AHR,KIF14,FAM83D,PIBF1,FHL1,HSPA1A,SDCBP,FOXM1,DMTF1,CUL1,WASL,FLT3LG,POC1A,APBB1,GRB14,SMC2,CDCA8,HEXIM1,ARF1,CCNA2,PPP1CA,CEP55,KIF20A,CUL5,NUDT6,WDHD1,SND1,CCNB2,MASTL,EXO1,RACGAP1,ATM,MAPK6,CDC25A,PLK4,TP53BP2
		GO:0140014	mitotic nuclear division	6.027e-10	6.342e-07	43	KIF18A,MCM8,CENPA,RTEL1,CENPF,RPS6,PSMC3,PSMC4,PSMD9,CHEK1,TRIP13,TTN,MELK,GADD45A,TUBA1B,TUBB3,ANLN,BUB1,BUB1B,MKI67,HRAS,KIF14,PIBF1,FHL1,HSPA1A,SDCBP,FOXM1,CUL1,POC1A,SMC2,CDCA8,ARF1,CCNA2,CEP55,KIF20A,CUL5,WDHD1,CCNB2,MASTL,RACGAP1,ATM,CDC25A,PLK4
		GO:0000278	mitotic cell cycle	6.027e-10	6.342e-07	43	KIF18A,MCM8,CENPA,RTEL1,CENPF,RPS6,PSMC3,PSMC4,PSMD9,CHEK1,TRIP13,TTN,MELK,GADD45A,TUBA1B,TUBB3,ANLN,BUB1,BUB1B,MKI67,HRAS,KIF14,PIBF1,FHL1,HSPA1A,SDCBP,FOXM1,CUL1,POC1A,SMC2,CDCA8,ARF1,CCNA2,CEP55,KIF20A,CUL5,WDHD1,CCNB2,MASTL,RACGAP1,ATM,CDC25A,PLK4
		GO:1903047	mitotic cell cycle process	6.027e-10	6.342e-07	43	KIF18A,MCM8,CENPA,RTEL1,CENPF,RPS6,PSMC3,PSMC4,PSMD9,CHEK1,TRIP13,TTN,MELK,GADD45A,TUBA1B,TUBB3,ANLN,BUB1,BUB1B,MKI67,HRAS,KIF14,PIBF1,FHL1,HSPA1A,SDCBP,FOXM1,CUL1,POC1A,SMC2,CDCA8,ARF1,CCNA2,CEP55,KIF20A,CUL5,WDHD1,CCNB2,MASTL,RACGAP1,ATM,CDC25A,PLK4
		GO:0010941	regulation of cell death	1.363e-08	8.635e-06	59	EPOR,PDCD2,HIF1A,TMEM219,HDAC4,TNFSF12,SIGMAR1,RPS6,AZU1,PAK4,MELK,GADD45A,STAR,PHB,TXNRD1,SOCS2,JAK3,PTPN1,RAPGEF3,HPN,BUB1,HRAS,AHR,KIF14,ALB,NME1,HSPA1A,HSPB1,CARD14,FGD3,BRMS1,SET,FLT3LG,ZC3H12A,UBQLN1,RIPK3,NOL3,ARHGEF5,APBB1,ARHGEF12,CBL,GDF3,YWHAZ,AKAP12,PPP1CA,TIAM1,RNF146,RBPJ,SERPINE1,CST3,PTRH2,PDE5A,LTA,PAX2,ATM,IHH,CTTN,CDH1,TP53BP2
		GO:0019220	regulation of phosphate metabolic process	5.318e-08	1.675e-05	58	EPOR,HIF1A,HDAC4,AZU1,PAK4,TNFRSF14,PAK6,PTBP1,TIPRL,TTN,EIF6,PGK1,GADD45A,DDT,CEACAM1,PHB,SOCS2,PTPN1,TTBK1,NUAK1,RAPGEF3,HPN,HRAS,AHR,FGF1,KIF14,FAM83D,PIBF1,SDC4,SDCBP,HSPB1,CARD14,FOXM1,SET,FLT3LG,ZC3H12A,RIPK3,ARHGEF5,TEAD1,CBL,GDF3,SIRT3,HEXIM1,AKAP12,ARF1,CCNA2,TIAM1,IL20,CCNB2,CSNK2B,TLR1,MASTL,TNK2,PDE5A,LPAR2,ATM,CDC25A,PAQR3
		GO:0051174	regulation of phosphorus metabolic process	5.412e-08	1.675e-05	58	EPOR,HIF1A,HDAC4,AZU1,PAK4,TNFRSF14,PAK6,PTBP1,TIPRL,TTN,EIF6,PGK1,GADD45A,DDT,CEACAM1,PHB,SOCS2,PTPN1,TTBK1,NUAK1,RAPGEF3,HPN,HRAS,AHR,FGF1,KIF14,FAM83D,PIBF1,SDC4,SDCBP,HSPB1,CARD14,FOXM1,SET,FLT3LG,ZC3H12A,RIPK3,ARHGEF5,TEAD1,CBL,GDF3,SIRT3,HEXIM1,AKAP12,ARF1,CCNA2,TIAM1,IL20,CCNB2,CSNK2B,TLR1,MASTL,TNK2,PDE5A,LPAR2,ATM,CDC25A,PAQR3
		GO:0043067	regulation of programmed cell death	1.171e-08	8.635e-06	56	EPOR,PDCD2,HIF1A,TMEM219,HDAC4,TNFSF12,SIGMAR1,RPS6,AZU1,PAK4,MELK,GADD45A,STAR,PHB,SOCS2,JAK3,PTPN1,RAPGEF3,HPN,BUB1,HRAS,KIF14,ALB,NME1,HSPA1A,HSPB1,CARD14,FGD3,BRMS1,SET,FLT3LG,ZC3H12A,UBQLN1,RIPK3,NOL3,ARHGEF5,APBB1,ARHGEF12,CBL,GDF3,YWHAZ,AKAP12,PPP1CA,TIAM1,RBPJ,SERPINE1,CST3,PTRH2,PDE5A,LTA,PAX2,ATM,IHH,CTTN,CDH1,TP53BP2
	Pathway-REACTOME	1269741	Cell Cycle	2.556e-07	0.0003936	31	KIF18A,MCM8,CENPA,CENPF,HJURP,PSMC3,PSMC4,PSMD9,CHEK1,RPS27,H2BC4,BUB1,BUB1B,FOXM1,CUL1,SET,SMC2,CDCA8,YWHAZ,CCNA2,KIF20A,CCNB2,CSNK2B,MASTL,EXO1,FKBPL,H2BC5,GINS2,ATM,CDC25A,PLK4
		1269763	Cell Cycle, Mitotic	2.068e-06	0.001546	26	KIF18A,MCM8,CENPA,CENPF,PSMC3,PSMC4,PSMD9,RPS27,H2BC4,BUB1,BUB1B,FOXM1,CUL1,SET,SMC2,CDCA8,CCNA2,KIF20A,CCNB2,CSNK2B,MASTL,FKBPL,H2BC5,GINS2,CDC25A,PLK4
		1269507	Signaling by Rho GTPases	3.011e-06	0.001546	23	KIF18A,CENPA,CENPF,KDM4C,RPS27,ARHGAP11A,H2BC4,BUB1,BUB1B,KIF14,DIAPH3,WASF1,FGD3,WASL,ARHGEF5,ARHGEF12,CDCA8,YWHAZ,TIAM1,RACGAP1,H2BC5,CTTN,CDH1
		1269810	M Phase	1.31e-05	0.005043	18	KIF18A,CENPA,CENPF,PSMC3,PSMC4,PSMD9,RPS27,H2BC4,BUB1,BUB1B,SET,SMC2,CDCA8,KIF20A,CCNB2,CSNK2B,MASTL,H2BC5
		1269742	Cell Cycle Checkpoints	1.907e-05	0.005874	14	MCM8,PSMC3,PSMC4,PSMD9,CHEK1,H2BC4,BUB1B,YWHAZ,CCNA2,CCNB2,EXO1,H2BC5,ATM,CDC25A
		1269871	Circadian Clock	3.89e-05	0.00611	8	NCOA6,HIF1A,ARNTL2,CUL1,RBM4,CPT1A,PPP1CA,SERPINE1
		1268854	Disease	0.0001831	0.0177	31	CDK8,EPS15,HDAC4,RPS6,RPS6KB2,PSMC3,PSMC4,PSMD9,RPS27,GAB2,PHB,TXNRD1,HRAS,FGF1,ALB,HSPA1A,SDC2,SDC4,KPNA2,CUL1,RBP1,CBL,ARF1,CUL5,SND1,TLR1,RBPJ,IHH,CDC25A,CDH1,RPL7A
	Pathway-KEGG	83054	Cell cycle	7.931e-05	0.008724	10	CHEK1,GADD45A,BUB1,BUB1B,CUL1,YWHAZ,CCNA2,CCNB2,ATM,CDC25A
		782000	Proteoglycans in cancer	0.0003075	0.02462	12	HIF1A,RPS6,RPS6KB2,HRAS,SDC2,SDC4,ARHGEF12,CBL,PPP1CA,TIAM1,IHH,CTTN
		83103	Pathogenic Escherichia coli infection	0.0004406	0.0294	6	TUBA1B,TUBB3,WASL,YWHAZ,CTTN,CDH1
		658418	Viral carcinogenesis	0.001033	0.04418	11	HDAC4,CHEK1,JAK3,H2BC4,HPN,HRAS,YWHAZ,CCNA2,SND1,RBPJ,H2BC5
		585562	Epstein-Barr virus infection	0.001119	0.04544	11	HDAC4,PSMC3,PSMC4,JAK3,HSPA1A,HSPB1,YWHAZ,CCNA2,SND1,CSNK2B,RBPJ
M23	GO: Biological Process	GO:0007049	cell cycle	1.496e-17	7.985e-14	73	CDKN1C,CDKN3,PTTG1,CHAF1B,PBK,TUSC2,OIP5,MCM3,SKA2,RCC1,NUP62,WNT4,RRM1,NSUN2,RAB6C,CDC7,TYMS,CKS1B,PTPN6,KCNA5,GADD45G,IER3,RAD1,TIPIN,DHCR24,DHFR,GPSM2,TIMELESS,RAD54L,VCP,HSP90AA1,KIFC1,DNMT3A,RAD21,HSP90AB1,ZNF703,VRK1,HUS1,DUSP1,BIRC5,E2F1,STMN1,DCLRE1B,CCNJ,RFC3,XRCC5,GMNN,DIRAS3,ZWINT,PKMYT1,CCNF,RHOB,MAPRE1,TARDBP,CTCFL,IGF2,KHDRBS1,SLC16A1,FANCI,CENPH,PRKAB1,CHEK2,UHRF1,SMARCD3,CDK1,MAPK…
		GO:0048285	organelle fission	9.071e-17	2.422e-13	57	CDKN1C,CDKN3,PTTG1,PBK,MCM3,SKA2,RCC1,NUP62,WNT4,RRM1,NSUN2,RAB6C,CDC7,TYMS,CKS1B,PTPN6,KCNA5,IER3,RAD1,TIPIN,DHFR,GPSM2,RAD54L,VCP,HSP90AA1,KIFC1,DNMT3A,RAD21,VRK1,HUS1,DUSP1,DNM1L,BIRC5,E2F1,STMN1,DCLRE1B,CCNJ,XRCC5,GMNN,ZWINT,PKMYT1,CCNF,RHOB,MAPRE1,IGF2,KHDRBS1,CENPH,CHEK2,SMARCD3,CDK1,CDC20,CDC25C,TOP2A,PCNA,PINK1,PCNT,CDK6
		GO:0000280	nuclear division	3.624e-16	6.449e-13	55	CDKN1C,CDKN3,PTTG1,PBK,MCM3,SKA2,RCC1,NUP62,WNT4,RRM1,NSUN2,RAB6C,CDC7,TYMS,CKS1B,PTPN6,KCNA5,IER3,RAD1,TIPIN,DHFR,GPSM2,RAD54L,VCP,HSP90AA1,KIFC1,DNMT3A,RAD21,VRK1,HUS1,DUSP1,BIRC5,E2F1,STMN1,DCLRE1B,CCNJ,XRCC5,GMNN,ZWINT,PKMYT1,CCNF,RHOB,MAPRE1,IGF2,KHDRBS1,CENPH,CHEK2,SMARCD3,CDK1,CDC20,CDC25C,TOP2A,PCNA,PCNT,CDK6
		GO:0006259	DNA metabolic process	1.163e-15	9.901e-13	50	PTTG1,CHAF1B,HMGB2,MCM3,HMGB3,RRM1,HNRNPA2B1,DDX1,STAT6,CDC7,TYMS,ZBTB7A,PARP1,IER3,RAD1,TIPIN,TIMELESS,DEK,NONO,RAD54L,VCP,HSP90AA1,DNMT3A,RAD21,HSP90AB1,HUS1,FOS,DUSP1,ASCC1,CCT2,DCLRE1B,RFC3,XRCC5,GMNN,APOBEC3B,TFRC,GSTT1,CTCFL,UBE2T,TK1,FANCI,TET1,CHEK2,UHRF1,CDK1,MAPK3,TOP2A,KDM1A,PCNA,HELLS
		GO:0140014	mitotic nuclear division	1.298e-15	9.901e-13	50	CDKN1C,CDKN3,PTTG1,PBK,MCM3,SKA2,RCC1,NUP62,RRM1,RAB6C,CDC7,TYMS,CKS1B,PTPN6,KCNA5,IER3,TIPIN,DHFR,GPSM2,VCP,HSP90AA1,KIFC1,DNMT3A,RAD21,VRK1,HUS1,DUSP1,BIRC5,E2F1,STMN1,DCLRE1B,CCNJ,GMNN,ZWINT,PKMYT1,CCNF,RHOB,MAPRE1,IGF2,KHDRBS1,CENPH,CHEK2,SMARCD3,CDK1,CDC20,CDC25C,TOP2A,PCNA,PCNT,CDK6
		GO:0010941	regulation of cell death	1.086e-11	4.833e-09	62	PDE2A,TNFAIP8L3,HSPH1,GATA1,HMGB2,DAPK1,NCL,NUP62,WNT4,TNFRSF10A,PTK2,STAT1,HNRNPK,STK3,CFLAR,NEFL,RTKN2,ZBTB7A,PARP1,GADD45G,IER3,CLU,DHCR24,AGT,PIP,MAP4K4,NONO,PREX1,VCP,DNMT3A,HSP90AB1,VIP,DPEP1,ABCC1,EGLN2,FMR1,CAMK1D,RNF31,FOS,DUSP1,EGLN1,CASP9,DNM1L,BIRC5,E2F1,CITED1,SRGAP2,RHOB,TARDBP,PPP2R1B,PPT1,FRZB,CHEK2,NCOA7,CDK1,EIF2AK2,MTDH,TOP2A,KDM1A,PINK1,PCNT,HELLS
		GO:0022402	cell cycle process	9.637e-15	6.431e-12	61	CDKN1C,CDKN3,PTTG1,PBK,MCM3,SKA2,RCC1,NUP62,WNT4,RRM1,NSUN2,RAB6C,CDC7,TYMS,CKS1B,PTPN6,KCNA5,IER3,RAD1,TIPIN,DHCR24,DHFR,GPSM2,TIMELESS,RAD54L,VCP,HSP90AA1,KIFC1,DNMT3A,RAD21,HSP90AB1,VRK1,HUS1,DUSP1,BIRC5,E2F1,STMN1,DCLRE1B,CCNJ,RFC3,XRCC5,GMNN,ZWINT,PKMYT1,CCNF,RHOB,MAPRE1,IGF2,KHDRBS1,SLC16A1,CENPH,PRKAB1,CHEK2,SMARCD3,CDK1,CDC20,CDC25C,TOP2A,PCNA,PCNT,CDK6
		GO:0019220	regulation of phosphate metabolic process	1.291e-09	2.141e-07	58	CDKN1C,CDKN3,PDE2A,TNFAIP8L3,PDK1,HSPH1,GATA1,PBK,NUP62,TNFRSF10A,PTK2,CISH,STK3,CFLAR,CKS1B,ZBTB7A,PARP1,PTPN6,FBP1,FCER1A,GADD45G,IER3,CLU,AGT,PLA2G1B,CCL16,BCAR3,MAP4K4,VCP,HSP90AA1,HSP90AB1,ANG,FMR1,HUS1,DUSP1,CCNJ,XRCC5,ECE1,DIRAS3,NLRP6,PKMYT1,CCNF,PPP1R8,GSTZ1,TARDBP,PPP2R1B,PPARGC1B,IGF2,STRAP,PDGFD,CHEK2,ELANE,CDA,CDK1,MAPK3,CDC25C,EIF2AK2,PINK1
		GO:0051174	regulation of phosphorus metabolic process	1.316e-09	2.141e-07	58	CDKN1C,CDKN3,PDE2A,TNFAIP8L3,PDK1,HSPH1,GATA1,PBK,NUP62,TNFRSF10A,PTK2,CISH,STK3,CFLAR,CKS1B,ZBTB7A,PARP1,PTPN6,FBP1,FCER1A,GADD45G,IER3,CLU,AGT,PLA2G1B,CCL16,BCAR3,MAP4K4,VCP,HSP90AA1,HSP90AB1,ANG,FMR1,HUS1,DUSP1,CCNJ,XRCC5,ECE1,DIRAS3,NLRP6,PKMYT1,CCNF,PPP1R8,GSTZ1,TARDBP,PPP2R1B,PPARGC1B,IGF2,STRAP,PDGFD,CHEK2,ELANE,CDA,CDK1,MAPK3,CDC25C,EIF2AK2,PINK1
	Pathway-REACTOME	1269741	Cell Cycle	5.567e-10	9.252e-07	35	CDKN1C,PTTG1,OIP5,MCM3,SKA2,NUP62,CDC7,TYMS,CKS1B,RAD1,DHFR,HSP90AA1,RAD21,HSP90AB1,VRK1,HUS1,BIRC5,E2F1,RFC3,GMNN,ZWINT,PKMYT1,MAPRE1,PPP2R1B,CENPH,CHEK2,H2AZ1,CDK1,MAPK3,CDC20,CDC25C,TOP2A,PCNA,PCNT,CDK6
		1269763	Cell Cycle, Mitotic	1.234e-09	1.025e-06	31	CDKN1C,PTTG1,MCM3,SKA2,NUP62,CDC7,TYMS,CKS1B,DHFR,HSP90AA1,RAD21,HSP90AB1,VRK1,BIRC5,E2F1,RFC3,GMNN,ZWINT,PKMYT1,MAPRE1,PPP2R1B,CENPH,H2AZ1,CDK1,MAPK3,CDC20,CDC25C,TOP2A,PCNA,PCNT,CDK6
		1269764	Mitotic G1-G1/S phases	7.788e-06	0.003236	12	CDKN1C,MCM3,CDC7,TYMS,CKS1B,DHFR,E2F1,PPP2R1B,CDK1,TOP2A,PCNA,CDK6
		1269772	G1/S-Specific Transcription	1.046e-05	0.003476	5	TYMS,DHFR,E2F1,CDK1,PCNA
		1269774	E2F mediated regulation of DNA replication	2.221e-05	0.005273	6	TYMS,DHFR,E2F1,PPP2R1B,CDK1,PCNA
		1269509	RHO GTPase Effectors	0.00061	0.03072	14	SKA2,PTK2,BIRC5,SRGAP2,ZWINT,RHOB,MAPRE1,PPP2R1B,CENPH,H2AZ1,MAPK3,CDC20,CDC25C,KDM1A
		1269810	M Phase	0.00102	0.04134	14	PTTG1,SKA2,NUP62,RAD21,VRK1,BIRC5,ZWINT,MAPRE1,PPP2R1B,CENPH,H2AZ1,CDK1,MAPK3,CDC20
		1270350	DNA Repair	0.001299	0.04594	14	PARP1,RAD1,TIPIN,TIMELESS,VCP,HUS1,ASCC1,DCLRE1B,RFC3,XRCC5,UBE2T,FANCI,CHEK2,PCNA
	Pathway-KEGG	83054	Cell cycle	2.802e-08	1.552e-05	14	CDKN1C,PTTG1,MCM3,CDC7,GADD45G,RAD21,E2F1,PKMYT1,CHEK2,CDK1,CDC20,CDC25C,PCNA,CDK6
		1440526	Antifolate resistance	0.0001727	0.01914	5	ABCC4,TYMS,GGH,DHFR,ABCC1
		1404797	Platinum drug resistance	0.0002576	0.02008	7	CASP9,BIRC5,GSTM2,GSTM5,GSTT1,MAPK3,TOP2A
		83105	Pathways in cancer	0.0005013	0.02718	17	DAPK1,WNT4,PTK2,STAT1,CKS1B,HSP90AA1,HSP90AB1,EGLN2,FOS,EGLN1,CASP9,BIRC5,E2F1,CCDC6,LPAR6,MAPK3,CDK6
		1474302	Fluid shear stress and atherosclerosis	0.0007941	0.03799	9	PTK2,PLAT,HSP90AA1,HSP90AB1,FOS,DUSP1,GSTM2,GSTM5,GSTT1
		694606	Hepatitis B	0.0008776	0.03851	9	STAT1,STAT6,FOS,CASP9,BIRC5,E2F1,MAPK3,PCNA,CDK6
	Cytoband		1p32	4.531e-05	0.009469	4	CMPK1,RAD54L,KHDRBS1,PPT1
G1	GO: Biological Process	GO:0051726	regulation of cell cycle	1.735e-17	1.161e-13	88	CDKN2A,CDKN2D,HHEX,PTTG1,CHEK1,RRM2,TRIP13,CNOT8,CIRBP,CKS1B,MAPK12,UBE2E2,PIM1,CRLF3,GPSM2,MAD2L2,PLK1,HSPA2,RBM38,HSP90AB1,ATF5,GIT1,ANP32B,GTSE1,TUBB,XPC,MED1,CREBBP,YWHAE,HEXIM1,SLC6A4,PPP2CA,IGF1R,SMARCD3,POLDIP2,PRNP,MYBL2,SOX11,LGMN,RIPK1,INCENP,CDK12,PSMA1,BAK1,DACH1,NSUN2,STAT5B,DRG1,BID,AURKA,MAGI2,BMI1,GDPD5,FBXL7,PER2,MFN2,PINX1,FAM83D,NKX3-1,THOC1,RAD51,TBX3,CALM1,RBBP7,UBE2C,NUMA1,P…
		GO:0042127	regulation of cell population proliferation	8.139e-17	2.723e-13	111	CDKN2A,CDKN2D,GDF5,EPOR,HHEX,DLG5,PTTG1,CD46,HMGA1,CHEK1,ADA,RSU1,CNOT8,FABP7,FANCA,NDRG1,PIM1,HPN,WDR77,ALOX12,PLXNB1,RBM38,ATF5,WARS1,SH3RF1,SLC25A5,ANP32B,FERMT1,SHMT2,MED1,SLC6A4,NDUFAF4,IGF1R,CSK,CHD5,PDGFD,TSPYL5,SMARCD3,PRKCH,CTBP2,IFT122,IKBKB,XRCC6,CX3CR1,KDM1A,PRNP,SOD2,NEAT1,SOX11,LGMN,INTU,RIPK1,IDO1,CYP27B1,NAP1L1,FRS2,BAK1,DACH1,IRS1,SSTR2,STAT5B,BID,MAGI2,BMI1,PER2,ODAM,FZD5,PRDX3,…
		GO:0007049	cell cycle	5.107e-16	1.139e-12	111	CDKN2A,CDKN2D,HHEX,PTTG1,CHEK1,RRM2,TRIP13,CNOT8,FANCA,CIRBP,CKS1B,TUBB3,MAPK12,UBE2E2,MTUS1,PIM1,CRLF3,GPSM2,MAD2L2,PLK1,HSPA2,RAD54L,RBM38,HSP90AB1,ATF5,GIT1,ANP32B,POLD1,GTSE1,TUBB,SIAH1,XPC,MSH3,MED1,CREBBP,YWHAE,HEXIM1,SLC6A4,PPP2CA,MLH3,IGF1R,DCTN6,SMARCD3,POLDIP2,PRNP,MYBL2,SOX11,LGMN,RIPK1,INCENP,CDK12,PSMA1,CYP27B1,BAK1,DACH1,NSUN2,PHGDH,STAT5B,DRG1,BID,AURKA,MAGI2,BMI1,GDPD5,FBXL7,PER2,…
		GO:0022402	cell cycle process	3.957e-14	6.618e-11	94	CDKN2A,CDKN2D,PTTG1,CHEK1,RRM2,TRIP13,CNOT8,FANCA,CIRBP,CKS1B,TUBB3,MAPK12,UBE2E2,CRLF3,GPSM2,MAD2L2,PLK1,HSPA2,RAD54L,RBM38,HSP90AB1,ATF5,GIT1,ANP32B,POLD1,GTSE1,TUBB,SIAH1,XPC,MSH3,MED1,CREBBP,YWHAE,PPP2CA,MLH3,IGF1R,DCTN6,SMARCD3,POLDIP2,PRNP,MYBL2,LGMN,RIPK1,INCENP,PSMA1,CYP27B1,DACH1,NSUN2,PHGDH,STAT5B,DRG1,BID,AURKA,MAGI2,BMI1,FBXL7,MFN2,PINX1,UBE2S,FAM83D,NKX3-1,KIFC1,KIF2C,RAD51,RAN,RAB35…
		GO:0000280	nuclear division	5.4e-13	7.226e-10	77	CDKN2A,CDKN2D,PTTG1,CHEK1,RRM2,TRIP13,CNOT8,FANCA,CKS1B,TUBB3,UBE2E2,CRLF3,GPSM2,MAD2L2,PLK1,HSPA2,RAD54L,RBM38,ANP32B,GTSE1,TUBB,SIAH1,XPC,MSH3,CREBBP,YWHAE,PPP2CA,MLH3,IGF1R,DCTN6,SMARCD3,POLDIP2,MYBL2,LGMN,RIPK1,INCENP,PSMA1,NSUN2,STAT5B,DRG1,BID,AURKA,MAGI2,FBXL7,PINX1,UBE2S,NKX3-1,KIFC1,KIF2C,RAD51,RAN,RAB35,CALM1,RASA1,UBE2C,NUMA1,STMN1,CDCA8,TGFA,CCND3,CNTD1,OPTN,RNF2,EGF,FBXO31,EIF4G1,ZFY…
		GO:0010941	regulation of cell death	5.898e-11	2.818e-08	98	CDKN2A,CDKN2D,GDF5,EPOR,DLG5,CARD10,ADA,ACOX2,ZBTB7A,NDRG1,PIM1,HPN,PLK1,PREX1,HSPA5,ALOX12,HSP90AB1,HSPD1,MAP2K4,ATF5,SH3RF1,SLC25A5,ANP32B,SIAH1,MED1,CREBBP,YWHAE,PPP2CA,SLC9A1,NDUFAF4,IGF1R,PPT1,CPEB4,PRKCH,ATF4,SNAI1,IKBKB,G6PD,CX3CR1,KDM1A,PRNP,SOD2,NOS1AP,MYBL2,SOX11,LGMN,PSEN1,RIPK1,RRP1B,IDO1,FRS2,BAK1,IL20RA,DAPK1,TNFRSF18,NCL,STAT5B,BID,PTMA,GHR,AURKA,BMI1,DFFA,BNIP3L,PRDX3,TOX3,KCNMA1,…
		GO:0042981	regulation of apoptotic process	1.443e-11	8.774e-09	93	CDKN2A,CDKN2D,GDF5,EPOR,DLG5,CARD10,ADA,ZBTB7A,NDRG1,PIM1,HPN,PLK1,PREX1,HSPA5,ALOX12,HSP90AB1,HSPD1,MAP2K4,ATF5,SH3RF1,SLC25A5,ANP32B,SIAH1,MED1,CREBBP,YWHAE,PPP2CA,SLC9A1,NDUFAF4,IGF1R,PPT1,CPEB4,PRKCH,ATF4,SNAI1,IKBKB,G6PD,CX3CR1,KDM1A,PRNP,SOD2,MYBL2,LGMN,PSEN1,RIPK1,RRP1B,IDO1,FRS2,BAK1,IL20RA,DAPK1,TNFRSF18,NCL,STAT5B,BID,PTMA,AURKA,BMI1,DFFA,BNIP3L,PRDX3,TOX3,KCNMA1,MFN2,NKX3-1,MCF2L,FGD3,…
	Pathway-REACTOME	1269767	Cyclin D associated events in G1	0.0002855	0.04435	7	CDKN2A,CDKN2D,CKS1B,PPP2CA,E2F2,CCND3,CDK7
		1269766	G1 Phase	0.0002855	0.04435	7	CDKN2A,CDKN2D,CKS1B,PPP2CA,E2F2,CCND3,CDK7
		1269741	Cell Cycle	0.000302	0.04435	38	CDKN2A,CDKN2D,PTTG1,CHEK1,RRM2,TERF2IP,CKS1B,PLK1,HSPA2,HSP90AB1,POLD1,GTSE1,TUBB,YWHAE,PPP2CA,MLH3,MYBL2,INCENP,PSMA1,AURKA,FBXL7,DKC1,KIF2C,RAD51,RBBP7,UBE2C,NUMA1,E2F2,TERF2,CDCA8,CCND3,OPTN,CDC20,CDC25A,CDC25B,TOP3A,AURKB,CDK7
		1427844	TFAP2A acts as a transcriptional repressor during retinoic acid induced cell differentiation	0.0003624	0.04435	3	HSPD1,MYBL2,NOP2
	Pathway-KEGG	83054	Cell cycle	4.075e-06	0.003027	16	CDKN2A,CDKN2D,PTTG1,CHEK1,MAD2L2,PLK1,CREBBP,YWHAE,E2F2,CCND3,TGFB3,CDC20,CDC25A,CDC25B,SMAD3,CDK7
		373901	HTLV-I infection	1.876e-05	0.00689	23	CDKN2A,PTTG1,HLA-A,CHEK1,ADCY3,MAP2K4,SLC25A5,POLD1,WNT6,CREBBP,SLC2A1,ATF4,IKBKB,MYBL2,STAT5B,FZD5,RAN,E2F2,CCND3,TGFB3,TNFRSF13C,CDC20,SMAD3
		83111	Prostate cancer	0.0001574	0.03153	11	HSP90AB1,CREBBP,IGF1R,PDGFD,ATF4,IKBKB,NKX3-1,E2F2,TGFA,EGF,LEF1
	Cytoband		3p21.3	2.965e-06	0.0006061	8	CACNA2D2,CISH,SEMA3F,CX3CR1,SLC38A3,TLR9,RBM5,CTDSPL
			8p12-p11	3.33e-06	0.0006061	3	DCTN6,IDO1,DUSP4
			17q11.2	8.37e-06	0.001016	10	RPL23A,CRLF3,CCL18,SLC6A4,POLDIP2,MAP2K3,TMEM199,STAT5B,ERAL1,THRA
G12	GO: Biological Process	GO:0007049	cell cycle	3.162e-19	1.708e-15	76	NOLC1,KLK10,TP53INP1,TMEM8B,NEK10,ESR1,ESRRB,SRC,PBK,SKA2,BCL2,NUP62,PTGS2,PDCD4,TUBG1,RAB6C,STAT3,STAT5A,FANCD2,NEK2,BTG2,CDC123,PSMC3IP,PLAGL1,FGFR3,ANAPC7,BTRC,RAD17,NPM1,ZNF703,VRK1,L3MBTL2,CALR,DTL,SIAH2,C10orf90,E2F4,RFC3,TERT,GMNN,ZWINT,CCNB1,ITGB3BP,CCNE1,CCNG2,TARDBP,LIG3,CTCFL,APPL2,KHDRBS1,WDHD1,CCNE2,FANCI,CENPH,CSNK2A2,ASNS,EIF4EBP1,PRKAB1,UHRF1,SPDYA,TNF,PRKCQ,PSME3,CDK1,TNFAIP3,PAX…
		GO:0051726	regulation of cell cycle	6.589e-15	1.78e-11	54	TP53INP1,TMEM8B,NEK10,ESR1,SRC,BCL2,NUP62,PTGS2,PDCD4,TUBG1,RAB6C,STAT3,STAT5A,NEK2,BTG2,CDC123,PLAGL1,FGFR3,ANAPC7,BTRC,RAD17,NPM1,ZNF703,L3MBTL2,CALR,DTL,C10orf90,E2F4,TERT,GMNN,ZWINT,CCNB1,CCNE1,CCNG2,TARDBP,CCNE2,CSNK2A2,ASNS,EIF4EBP1,PRKAB1,SPDYA,TNF,PRKCQ,PSME3,CDK1,TNFAIP3,CDC25C,GEN1,PLK4,TOP2A,PCNA,CDK2,PCNT,FBXW7
		GO:0140014	mitotic nuclear division	2.908e-14	2.863e-11	48	NOLC1,TMEM8B,ESR1,ESRRB,PBK,SKA2,BCL2,NUP62,TUBG1,RAB6C,STAT5A,NEK2,BTG2,PLAGL1,FGFR3,ANAPC7,BTRC,RAD17,VRK1,DTL,C10orf90,E2F4,TERT,GMNN,ZWINT,CCNB1,CCNE1,CCNG2,KHDRBS1,WDHD1,CCNE2,CENPH,ASNS,EIF4EBP1,SPDYA,TNF,PRKCQ,PSME3,CDK1,PAX6,CDC25C,GEN1,PLK4,TOP2A,PCNA,CDK2,MYB,PCNT
		GO:0000278	mitotic cell cycle	2.908e-14	2.863e-11	48	NOLC1,TMEM8B,ESR1,ESRRB,PBK,SKA2,BCL2,NUP62,TUBG1,RAB6C,STAT5A,NEK2,BTG2,PLAGL1,FGFR3,ANAPC7,BTRC,RAD17,VRK1,DTL,C10orf90,E2F4,TERT,GMNN,ZWINT,CCNB1,CCNE1,CCNG2,KHDRBS1,WDHD1,CCNE2,CENPH,ASNS,EIF4EBP1,SPDYA,TNF,PRKCQ,PSME3,CDK1,PAX6,CDC25C,GEN1,PLK4,TOP2A,PCNA,CDK2,MYB,PCNT
		GO:1903047	mitotic cell cycle process	2.908e-14	2.863e-11	48	NOLC1,TMEM8B,ESR1,ESRRB,PBK,SKA2,BCL2,NUP62,TUBG1,RAB6C,STAT5A,NEK2,BTG2,PLAGL1,FGFR3,ANAPC7,BTRC,RAD17,VRK1,DTL,C10orf90,E2F4,TERT,GMNN,ZWINT,CCNB1,CCNE1,CCNG2,KHDRBS1,WDHD1,CCNE2,CENPH,ASNS,EIF4EBP1,SPDYA,TNF,PRKCQ,PSME3,CDK1,PAX6,CDC25C,GEN1,PLK4,TOP2A,PCNA,CDK2,MYB,PCNT
		GO:0010941	regulation of cell death	4.181e-13	2.51e-10	65	HSP90B1,AARS1,HK1,TP53INP1,MAPT,ESR1,SRC,DAP,HMGB2,BCL2,NUP62,PTGS2,RXRA,PDCD4,STAT3,STAT5A,SGK3,JAK2,RTKN2,BTG2,GLI3,USP7,BCL10,FGFR3,NONO,HSPA4,ALK,DNMT1,OSGIN1,MPO,NPM1,SEMA4D,ABCC1,SET,FATE1,CALCR,YBX1,CALR,ANXA5,PARP2,HTATIP2,CASP9,AGR3,SIAH2,TERT,ITGB3BP,TARDBP,MIR17HG,CSNK2A2,ASNS,SERPINB2,TNF,PRKCQ,PSME3,CDK1,TNFAIP3,PAX6,ENO1,TOP2A,PRLR,MYB,PINK1,PCNT,HELLS,FBXW7
		GO:0022402	cell cycle process	4.241e-14	3.273e-11	60	NOLC1,TP53INP1,TMEM8B,NEK10,ESR1,ESRRB,PBK,SKA2,BCL2,NUP62,TUBG1,RAB6C,STAT5A,FANCD2,NEK2,BTG2,CDC123,PSMC3IP,PLAGL1,FGFR3,ANAPC7,BTRC,RAD17,NPM1,VRK1,L3MBTL2,CALR,DTL,C10orf90,E2F4,RFC3,TERT,GMNN,ZWINT,CCNB1,CCNE1,CCNG2,KHDRBS1,WDHD1,CCNE2,CENPH,CSNK2A2,ASNS,EIF4EBP1,PRKAB1,SPDYA,TNF,PRKCQ,PSME3,CDK1,PAX6,CDC25C,GEN1,PLK4,TOP2A,PCNA,CDK2,MYB,PCNT,FBXW7
		GO:0042981	regulation of apoptotic process	1.762e-12	8.653e-10	60	HSP90B1,AARS1,HK1,TP53INP1,MAPT,ESR1,SRC,DAP,HMGB2,BCL2,NUP62,PTGS2,RXRA,PDCD4,STAT3,STAT5A,SGK3,JAK2,RTKN2,BTG2,GLI3,USP7,BCL10,FGFR3,NONO,HSPA4,ALK,DNMT1,OSGIN1,MPO,NPM1,SEMA4D,SET,FATE1,YBX1,CALR,ANXA5,HTATIP2,CASP9,SIAH2,TERT,ITGB3BP,TARDBP,MIR17HG,CSNK2A2,ASNS,SERPINB2,TNF,PRKCQ,PSME3,CDK1,TNFAIP3,ENO1,TOP2A,PRLR,MYB,PINK1,PCNT,HELLS,FBXW7
		GO:0043067	regulation of programmed cell death	3.734e-12	1.552e-09	60	HSP90B1,AARS1,HK1,TP53INP1,MAPT,ESR1,SRC,DAP,HMGB2,BCL2,NUP62,PTGS2,RXRA,PDCD4,STAT3,STAT5A,SGK3,JAK2,RTKN2,BTG2,GLI3,USP7,BCL10,FGFR3,NONO,HSPA4,ALK,DNMT1,OSGIN1,MPO,NPM1,SEMA4D,SET,FATE1,YBX1,CALR,ANXA5,HTATIP2,CASP9,SIAH2,TERT,ITGB3BP,TARDBP,MIR17HG,CSNK2A2,ASNS,SERPINB2,TNF,PRKCQ,PSME3,CDK1,TNFAIP3,ENO1,TOP2A,PRLR,MYB,PINK1,PCNT,HELLS,FBXW7
	Pathway-REACTOME	1383071	TP53 Regulates Transcription of Cell Cycle Genes	3.632e-10	6.171e-07	11	BTG2,PLAGL1,NPM1,E2F4,CCNB1,CCNE1,CCNE2,CDK1,CDC25C,PCNA,CDK2
		1269741	Cell Cycle	4.603e-08	3.911e-05	31	SKA2,NUP62,TUBG1,NEK2,GORASP1,PSMC3IP,ANAPC7,BTRC,RAD17,NPM1,SET,VRK1,E2F4,RFC3,TERT,GMNN,ZWINT,CCNB1,ITGB3BP,CCNE1,CCNE2,CENPH,CSNK2A2,PSME3,CDK1,CDC25C,PLK4,TOP2A,PCNA,CDK2,PCNT
		1269765	G0 and Early G1	1.223e-07	5.845e-05	7	E2F4,CCNE1,CCNE2,CDK1,TOP2A,PCNA,CDK2
		1269763	Cell Cycle, Mitotic	1.376e-07	5.845e-05	27	SKA2,NUP62,TUBG1,NEK2,GORASP1,ANAPC7,BTRC,SET,VRK1,E2F4,RFC3,GMNN,ZWINT,CCNB1,ITGB3BP,CCNE1,CCNE2,CENPH,CSNK2A2,PSME3,CDK1,CDC25C,PLK4,TOP2A,PCNA,CDK2,PCNT
		1269654	Transcriptional Regulation by TP53	4.53e-06	0.001135	20	TP53INP1,FANCC,FANCD2,BTG2,USP7,PLAGL1,RAD17,NPM1,E2F4,RFC3,CCNB1,CCNE1,CCNE2,FANCI,CSNK2A2,PRKAB1,CDK1,CDC25C,PCNA,CDK2
		1269649	Gene Expression	0.00167	0.0394	47	AARS1,RPLP0,TP53INP1,ESR1,ESRRB,GARS1,RPS8,EIF3E,RPS14,NUP62,HNRNPA2B1,HNRNPD,RXRA,FANCC,FANCD2,BTG2,USP7,PLAGL1,DNMT1,RAD17,NPM1,ZNF703,SET,YBX1,RPSA,E2F4,RFC3,NR1D1,YARS1,CCNB1,CCNE1,NCBP2,SF3B3,CCNE2,FANCI,CSNK2A2,EIF4EBP1,PRKAB1,UHRF1,ELAVL1,PSME3,CDK1,EIF3H,CDC25C,SNRPN,PCNA,CDK2
		1268677	Metabolism of proteins	0.002557	0.04612	42	HSP90B1,MBTPS1,RPLP0,ESR1,RPS8,EIF3E,RPS14,DHDDS,NUP62,F7,STAT3,SERPINA1,GLB1,GORASP1,NFYA,USP7,ADAMTS15,TIMM17A,BCL10,L3MBTL2,CALR,POLB,RAB3D,SIAH2,CCT2,RPSA,MBOAT4,CCNE1,RGS6,CCNE2,CSNK2A2,ASNS,EIF4EBP1,SUMO2,PSME3,TNFAIP3,PAX6,EIF3H,TOP2A,MVD,PCNA,FBXW7
	Pathway-KEGG	694606	Hepatitis B	2.919e-05	0.003458	11	SRC,BCL2,STAT3,MAP3K1,STAT5A,CASP9,CCNE1,CCNE2,TNF,PCNA,CDK2
		126909	Oocyte meiosis	4.252e-05	0.004515	10	ADCY9,ANAPC7,BTRC,CCNB1,CCNE1,CCNE2,SPDYA,CDK1,CDC25C,CDK2
		213306	Measles	8.223e-05	0.006804	10	STAT3,STAT5A,JAK2,CCNE1,CCNE2,CSNK2A2,PRKCQ,TNFAIP3,EIF3H,CDK2
		83055	p53 signaling pathway	0.0001474	0.01001	7	CASP9,CCNB1,CCNE1,CCNG2,CCNE2,CDK1,CDK2
		83093	Adipocytokine signaling pathway	0.0001474	0.01001	7	RXRA,STAT3,JAK2,ADIPOR2,PRKAB1,TNF,PRKCQ
		921162	FoxO signaling pathway	0.0003674	0.01652	9	STAT3,SGK3,USP7,CCNB1,CCNG2,PRKAB1,PLK4,NLK,CDK2
		83105	Pathways in cancer	0.002622	0.04612	15	HSP90B1,BCL2,PTGS2,RXRA,ADCY9,STAT3,STAT5A,FZD7,GLI3,FGF9,FGFR3,CASP9,CCNE1,CCNE2,CDK2
		692234	PI3K-Akt signaling pathway	0.001826	0.04193	14	HSP90B1,BCL2,RXRA,SGK3,JAK2,FGF9,FGFR3,CASP9,CCNE1,CCNE2,EIF4EBP1,PRLR,CDK2,MYB
		373901	HTLV-I infection	0.0003694	0.01652	13	TP53INP1,ADCY9,MAP3K1,STAT5A,FZD7,ANAPC7,CALR,POLB,TERT,CREM,TNF,PCNA,MYB
	Cytoband		17q11.2	2.439e-05	0.005219	7	STAT5A,BLMH,SDF2,CPD,NR1D1,KIAA0100,NLK
			7q21.3	0.0002946	0.03152	4	BRI3,CALCR,CASD1,ASNS
			1q32	0.0004884	0.03484	4	BTG2,DTL,CR1,HHAT
			17q22-q23	0.0008117	0.04343	2	MRPS23,TNFAIP1
Q4	GO:Biological Process	GO:0000280	nuclear division	4.392e-50	3.456e-47	65	RAD51,FOXM1,NUSAP1,CUL2,KIF18A,PTTG1,KIF23,CENPA,CENPE,CENPF,ANP32B,TUBA1C,GTSE1,UBE2C,SMC4,BIRC5,MCM7,FSD1,MSH2,STMN1,HMMR,PRC1,RRM2,CDCA8,TRIP13,TTK,MELK,E2F8,CCNA2,CCNB1,CEP55,KIF20A,BLM,CCNE1,AURKA,TUBA1B,MSH6,NEK2,NDC80,ANLN,CCNB2,BUB1,BUB1B,TPX2,MKI67,MASTL,EXO1,RACGAP1,KIF14,UBE2S,MTBP,CDK1,CDC20,CLSPN,CDC25A,PLK1,CDC25C,GEN1,MAD2L1,RAD54L,HSP90AA1,KIFC1,KIF2C,AURKB,MYBL2
		GO:1903047	mitotic cell cycle process	5.694e-50	3.456e-47	62	RAD51,FOXM1,NUSAP1,CUL2,KIF18A,PTTG1,KIF23,CENPA,CENPE,CENPF,ANP32B,TUBA1C,GTSE1,UBE2C,SMC4,BIRC5,MCM7,FSD1,MSH2,STMN1,HMMR,PRC1,RRM2,CDCA8,TRIP13,TTK,MELK,E2F8,CCNA2,CCNB1,CEP55,KIF20A,BLM,CCNE1,AURKA,TUBA1B,NEK2,NDC80,ANLN,CCNB2,BUB1,BUB1B,TPX2,MKI67,MASTL,RACGAP1,KIF14,UBE2S,MTBP,CDK1,CDC20,CLSPN,CDC25A,PLK1,CDC25C,GEN1,MAD2L1,HSP90AA1,KIFC1,KIF2C,AURKB,MYBL2
		GO:0140014	mitotic nuclear division	5.694e-50	3.456e-47	62	RAD51,FOXM1,NUSAP1,CUL2,KIF18A,PTTG1,KIF23,CENPA,CENPE,CENPF,ANP32B,TUBA1C,GTSE1,UBE2C,SMC4,BIRC5,MCM7,FSD1,MSH2,STMN1,HMMR,PRC1,RRM2,CDCA8,TRIP13,TTK,MELK,E2F8,CCNA2,CCNB1,CEP55,KIF20A,BLM,CCNE1,AURKA,TUBA1B,NEK2,NDC80,ANLN,CCNB2,BUB1,BUB1B,TPX2,MKI67,MASTL,RACGAP1,KIF14,UBE2S,MTBP,CDK1,CDC20,CLSPN,CDC25A,PLK1,CDC25C,GEN1,MAD2L1,HSP90AA1,KIFC1,KIF2C,AURKB,MYBL2
		GO:0000278	mitotic cell cycle	5.694e-50	3.456e-47	62	RAD51,FOXM1,NUSAP1,CUL2,KIF18A,PTTG1,KIF23,CENPA,CENPE,CENPF,ANP32B,TUBA1C,GTSE1,UBE2C,SMC4,BIRC5,MCM7,FSD1,MSH2,STMN1,HMMR,PRC1,RRM2,CDCA8,TRIP13,TTK,MELK,E2F8,CCNA2,CCNB1,CEP55,KIF20A,BLM,CCNE1,AURKA,TUBA1B,NEK2,NDC80,ANLN,CCNB2,BUB1,BUB1B,TPX2,MKI67,MASTL,RACGAP1,KIF14,UBE2S,MTBP,CDK1,CDC20,CLSPN,CDC25A,PLK1,CDC25C,GEN1,MAD2L1,HSP90AA1,KIFC1,KIF2C,AURKB,MYBL2
		GO:0048285	organelle fission	4.143e-49	2.012e-46	65	RAD51,FOXM1,NUSAP1,CUL2,KIF18A,PTTG1,KIF23,CENPA,CENPE,CENPF,ANP32B,TUBA1C,GTSE1,UBE2C,SMC4,BIRC5,MCM7,FSD1,MSH2,STMN1,HMMR,PRC1,RRM2,CDCA8,TRIP13,TTK,MELK,E2F8,CCNA2,CCNB1,CEP55,KIF20A,BLM,CCNE1,AURKA,TUBA1B,MSH6,NEK2,NDC80,ANLN,CCNB2,BUB1,BUB1B,TPX2,MKI67,MASTL,EXO1,RACGAP1,KIF14,UBE2S,MTBP,CDK1,CDC20,CLSPN,CDC25A,PLK1,CDC25C,GEN1,MAD2L1,RAD54L,HSP90AA1,KIFC1,KIF2C,AURKB,MYBL2
		GO:0007049	cell cycle	1.526e-47	6.177e-45	73	RAD51,FOXM1,NUSAP1,CUL2,GTPBP4,KIF18A,PTTG1,KIF23,CENPA,CENPE,CENPF,ANP32B,CHAF1A,TUBA1C,GTSE1,UBE2C,HJURP,SMC4,OIP5,BIRC5,E2F3,MCM7,FSD1,MSH2,STMN1,HMMR,PRC1,RRM2,CDCA8,TRIP13,TTK,MELK,E2F8,CCNA2,CCNB1,CEP55,KIF20A,BLM,CCNE1,AURKA,TUBA1B,MSH6,NEK2,NDC80,CDC123,ANLN,CCNB2,SUV39H1,BUB1,BUB1B,TPX2,MKI67,MASTL,EXO1,RACGAP1,KIF14,UBE2S,FAM83D,MTBP,CDK1,CDC20,CLSPN,CDC25A,PLK1,CDC25C,GEN1,MAD2L1,RAD54…
		GO:0022402	cell cycle process	2.062e-45	7.151e-43	67	RAD51,FOXM1,NUSAP1,CUL2,KIF18A,PTTG1,KIF23,CENPA,CENPE,CENPF,ANP32B,TUBA1C,GTSE1,UBE2C,SMC4,BIRC5,MCM7,FSD1,MSH2,STMN1,HMMR,PRC1,RRM2,CDCA8,TRIP13,TTK,MELK,E2F8,CCNA2,CCNB1,CEP55,KIF20A,BLM,CCNE1,AURKA,TUBA1B,MSH6,NEK2,NDC80,CDC123,ANLN,CCNB2,BUB1,BUB1B,TPX2,MKI67,MASTL,EXO1,RACGAP1,KIF14,UBE2S,FAM83D,MTBP,CDK1,CDC20,CLSPN,CDC25A,PLK1,CDC25C,GEN1,MAD2L1,RAD54L,HSP90AA1,KIFC1,KIF2C,AURKB,MYBL2
	Pathway-REACTOME	1269741	Cell Cycle	2.846e-35	1.597e-32	46	RAD51,FOXM1,KIF18A,PTTG1,KIF23,CENPA,CENPE,CENPF,GTSE1,UBE2C,HJURP,SMC4,OIP5,BIRC5,E2F3,MCM7,HMMR,RRM2,CDCA8,CCNA2,CCNB1,KIF20A,BLM,CCNE1,AURKA,NEK2,NDC80,CCNB2,BUB1,BUB1B,TPX2,MASTL,EXO1,H2AZ1,DKC1,CDK1,CDC20,CLSPN,CDC25A,PLK1,CDC25C,MAD2L1,HSP90AA1,KIF2C,AURKB,MYBL2
		1269763	Cell Cycle, Mitotic	9.848e-30	2.762e-27	39	FOXM1,KIF18A,PTTG1,KIF23,CENPA,CENPE,CENPF,GTSE1,UBE2C,SMC4,BIRC5,E2F3,MCM7,HMMR,RRM2,CDCA8,CCNA2,CCNB1,KIF20A,CCNE1,AURKA,NEK2,NDC80,CCNB2,BUB1,BUB1B,TPX2,MASTL,H2AZ1,CDK1,CDC20,CDC25A,PLK1,CDC25C,MAD2L1,HSP90AA1,KIF2C,AURKB,MYBL2
		1269820	Mitotic Prometaphase	1.275e-19	2.384e-17	18	KIF18A,CENPA,CENPE,CENPF,SMC4,BIRC5,CDCA8,CCNB1,NDC80,CCNB2,BUB1,BUB1B,CDK1,CDC20,PLK1,MAD2L1,KIF2C,AURKB
		1269821	Resolution of Sister Chromatid Cohesion	1.043e-18	1.17e-16	17	KIF18A,CENPA,CENPE,CENPF,BIRC5,CDCA8,CCNB1,NDC80,CCNB2,BUB1,BUB1B,CDK1,CDC20,PLK1,MAD2L1,KIF2C,AURKB
		1269810	M Phase	3.317e-18	3.101e-16	24	KIF18A,PTTG1,KIF23,CENPA,CENPE,CENPF,UBE2C,SMC4,BIRC5,CDCA8,CCNB1,KIF20A,NDC80,CCNB2,BUB1,BUB1B,MASTL,H2AZ1,CDK1,CDC20,PLK1,MAD2L1,KIF2C,AURKB
		1269649	Gene Expression	4.658e-05	0.0003534	29	HSPD1,TRIT1,YBX1,GARS1,PNO1,BIRC5,MSH2,ATAD2,HNRNPD,YARS1,HNRNPL,WDR43,CCNA2,CCNB1,BLM,CCNE1,AURKA,SUV39H1,TPX2,EXO1,H2AZ1,DKC1,CDK1,CDC25C,DEK,HSP90AA1,DNMT1,AURKB,MYBL2
		1269507	Signaling by Rho GTPases	4.633e-12	1.181e-10	21	KIF18A,ABI1,CENPA,CENPE,CENPF,BIRC5,PRC1,ARHGAP11A,CDCA8,NDC80,BUB1,BUB1B,RACGAP1,H2AZ1,KIF14,CDC20,PLK1,CDC25C,MAD2L1,KIF2C,AURKB
	Pathway-KEGG	83054	Cell cycle	6.966e-16	4.885e-14	16	PTTG1,E2F3,MCM7,TTK,CCNA2,CCNB1,CCNE1,CCNB2,BUB1,BUB1B,CDK1,CDC20,CDC25A,PLK1,CDC25C,MAD2L1
		126909	Oocyte meiosis	1.869e-09	4.368e-08	11	PTTG1,CCNB1,CCNE1,AURKA,CCNB2,BUB1,CDK1,CDC20,PLK1,CDC25C,MAD2L1
		119304	Progesterone-mediated oocyte maturation	2.197e-09	4.931e-08	10	CCNA2,CCNB1,CCNB2,BUB1,CDK1,CDC25A,PLK1,CDC25C,MAD2L1,HSP90AA1
		83055	p53 signaling pathway	1.212e-05	0.0001214	6	GTSE1,RRM2,CCNB1,CCNE1,CCNB2,CDK1
		373901	HTLV-I infection	0.0006464	0.003238	8	PTTG1,SLC25A5,E2F3,CCNB2,BUB1B,CDC20,MAD2L1,MYBL2
		83105	Pathways in cancer	0.009315	0.03307	8	RAD51,CUL2,BIRC5,E2F3,MSH2,CCNE1,MSH6,HSP90AA1
	Cytoband		12q13.12	0.0002355	0.01769	3	TUBA1C,TUBA1B,RACGAP1
			15q15.1	0.0005644	0.01769	3	RAD51,NUSAP1,OIP5
			2p24.2	0.0004338	0.01769	2	SMC6,GEN1
			4q27	0.002172	0.04236	2	CCNA2,MAD2L1
			4q24-q25	0.003155	0.04236	1	CENPE
			6q13-q21	0.003155	0.04236	1	TTK
			1q32.2-q41	0.003155	0.04236	1	NEK2
Q7	GO:Biological Process	GO:0061180	mammary gland epithelium development	2.362e-08	5.387e-05	6	GATA3,ERBB4,AR,PRLR,ESR1,PGR
		GO:0030879	mammary gland development	5.032e-08	5.739e-05	7	GATA3,XBP1,ERBB4,AR,PRLR,ESR1,PGR
		GO:0060749	mammary gland alveolus development	1.279e-07	7.296e-05	4	ERBB4,AR,PRLR,ESR1
		GO:0061377	mammary gland lobule development	1.279e-07	7.296e-05	4	ERBB4,AR,PRLR,ESR1
		GO:0060745	mammary gland branching involved in pregnancy	1.803e-07	7.466e-05	3	AR,ESR1,PGR
		GO:0010941	regulation of cell death	7.187e-06	0.001215	15	GATA3,XBP1,SPDEF,AGR3,ERBB3,ERBB4,FOXA1,MAPT,AR,PRLR,ESR1,AGR2,FGD3,PIP,PGR
		GO:0060429	epithelium development	7.991e-06	0.001215	13	GATA3,XBP1,SPDEF,ERBB4,PBX1,FOXA1,LRTOMT,AR,PRLR,ESR1,AGR2,PGR,NUMA1
		GO:0042981	regulation of apoptotic process	5.551e-05	0.004604	13	GATA3,XBP1,SPDEF,ERBB3,ERBB4,FOXA1,MAPT,AR,PRLR,ESR1,FGD3,PIP,PGR
		GO:0043067	regulation of programmed cell death	6.679e-05	0.004915	13	GATA3,XBP1,SPDEF,ERBB3,ERBB4,FOXA1,MAPT,AR,PRLR,ESR1,FGD3,PIP,PGR
		GO:0030855	epithelial cell differentiation	1.964e-07	7.466e-05	12	GATA3,XBP1,SPDEF,ERBB4,FOXA1,LRTOMT,AR,PRLR,ESR1,AGR2,PGR,NUMA1
	Pathway-REACTOME	1269496	Signaling by ERBB4	3.627e-06	0.0006292	4	ERBB3,ERBB4,ESR1,PGR
		1269499	Nuclear signaling by ERBB4	3.098e-05	0.002688	3	ERBB4,ESR1,PGR
		1269652	Nuclear Receptor transcription pathway	0.0002685	0.01863	3	AR,ESR1,PGR
		1383024	ERBB2 Activates PTK6 Signaling	0.0004601	0.02661	2	ERBB3,ERBB4
		1383023	ERBB2 Regulates Cell Motility	0.0006174	0.03056	2	ERBB3,ERBB4
		1269492	PI3K events in ERBB2 signaling	0.0007046	0.03056	2	ERBB3,ERBB4
		1269490	SHC1 events in ERBB2 signaling	0.001344	0.04663	2	ERBB3,ERBB4
	Cytoband		4q31.21	0.0004935	0.01715	2	INPP4B,TBC1D9
			1p33	0.0008797	0.01715	2	CYP4Z2P,CYP4Z1
			2q33.3-q34	0.002422	0.01889	1	ERBB4
			14q12-q13	0.002422	0.01889	1	FOXA1
			2q11.2-q12	0.002422	0.01889	1	AFF3
			1p13-p12	0.003631	0.0236	1	HMGCS2
			11q22-q23	0.007249	0.04039	1	PGR
			10p15	0.008452	0.0412	1	GATA3
W2	GO:Biological Process	GO:0007049	cell cycle	2.312e-74	1.145e-70	154	NUSAP1,NOLC1,CDKN2C,GTPBP4,CDKN3,KIF18A,PTTG1,CHAF1B,MCM8,CENPA,INCENP,CENPE,CENPF,TMEM8B,ATAD5,PSMA1,HJURP,PBK,E2F7,OIP5,PSMD1,MCM3,RCC1,MCM7,NUP62,CHEK1,HMMR,RRM1,RRM2,EZH2,TRIP13,NSUN2,TTK,MELK,LIN9,CDC7,FANCA,BLM,FANCD2,CIRBP,CITED2,TYMS,AURKA,TUBA1B,CKS1B,NEK2,BTG2,NDC80,MTUS1,ANLN,TIPIN,DHFR,SUV39H1,RECQL4,BUB1,BUB1B,FEN1,MKI67,PSMC3IP,KIF14,UBE2S,GPSM2,FAM83D,FGF10,TIMELESS,PLK1,RAD54L,VCP…
		GO:0048285	organelle fission	1.581e-71	2.424e-68	128	NUSAP1,NOLC1,CDKN2C,CDKN3,KIF18A,PTTG1,MCM8,CENPA,INCENP,CENPE,CENPF,TMEM8B,ATAD5,PSMA1,PBK,E2F7,PSMD1,MCM3,RCC1,MCM7,NUP62,CHEK1,HMMR,RRM1,RRM2,EZH2,TRIP13,NSUN2,TTK,MELK,CDC7,FANCA,BLM,FANCD2,TYMS,AURKA,TUBA1B,CKS1B,NEK2,BTG2,NDC80,ANLN,TIPIN,DHFR,BUB1,BUB1B,MKI67,PSMC3IP,KIF14,UBE2S,GPSM2,FGF10,PLK1,MUL1,RAD54L,VCP,HSP90AA1,KIFC1,DNMT3A,KIF2C,RAD51,FOXM1,RAN,VRK1,KIF23,POC1A,ANP32B,TUBA1C,GTSE…
		GO:0140014	mitotic nuclear division	2.778e-71	2.424e-68	119	NUSAP1,NOLC1,CDKN2C,CDKN3,KIF18A,PTTG1,MCM8,CENPA,INCENP,CENPE,CENPF,TMEM8B,ATAD5,PSMA1,PBK,E2F7,PSMD1,MCM3,RCC1,MCM7,NUP62,CHEK1,HMMR,RRM1,RRM2,EZH2,TRIP13,TTK,MELK,CDC7,BLM,TYMS,AURKA,TUBA1B,CKS1B,NEK2,BTG2,NDC80,ANLN,TIPIN,DHFR,BUB1,BUB1B,MKI67,KIF14,UBE2S,GPSM2,FGF10,PLK1,VCP,HSP90AA1,KIFC1,DNMT3A,KIF2C,RAD51,FOXM1,RAN,VRK1,KIF23,POC1A,ANP32B,TUBA1C,GTSE1,UBE2C,DTL,TUBB,SMC4,BIRC5,E2F1,MSH2,S…
		GO:0000278	mitotic cell cycle	2.778e-71	2.424e-68	119	NUSAP1,NOLC1,CDKN2C,CDKN3,KIF18A,PTTG1,MCM8,CENPA,INCENP,CENPE,CENPF,TMEM8B,ATAD5,PSMA1,PBK,E2F7,PSMD1,MCM3,RCC1,MCM7,NUP62,CHEK1,HMMR,RRM1,RRM2,EZH2,TRIP13,TTK,MELK,CDC7,BLM,TYMS,AURKA,TUBA1B,CKS1B,NEK2,BTG2,NDC80,ANLN,TIPIN,DHFR,BUB1,BUB1B,MKI67,KIF14,UBE2S,GPSM2,FGF10,PLK1,VCP,HSP90AA1,KIFC1,DNMT3A,KIF2C,RAD51,FOXM1,RAN,VRK1,KIF23,POC1A,ANP32B,TUBA1C,GTSE1,UBE2C,DTL,TUBB,SMC4,BIRC5,E2F1,MSH2,S…
		GO:1903047	mitotic cell cycle process	2.778e-71	2.424e-68	119	NUSAP1,NOLC1,CDKN2C,CDKN3,KIF18A,PTTG1,MCM8,CENPA,INCENP,CENPE,CENPF,TMEM8B,ATAD5,PSMA1,PBK,E2F7,PSMD1,MCM3,RCC1,MCM7,NUP62,CHEK1,HMMR,RRM1,RRM2,EZH2,TRIP13,TTK,MELK,CDC7,BLM,TYMS,AURKA,TUBA1B,CKS1B,NEK2,BTG2,NDC80,ANLN,TIPIN,DHFR,BUB1,BUB1B,MKI67,KIF14,UBE2S,GPSM2,FGF10,PLK1,VCP,HSP90AA1,KIFC1,DNMT3A,KIF2C,RAD51,FOXM1,RAN,VRK1,KIF23,POC1A,ANP32B,TUBA1C,GTSE1,UBE2C,DTL,TUBB,SMC4,BIRC5,E2F1,MSH2,S…
		GO:0022402	cell cycle process	1.796e-66	1.27e-63	135	NUSAP1,NOLC1,CDKN2C,CDKN3,KIF18A,PTTG1,MCM8,CENPA,INCENP,CENPE,CENPF,TMEM8B,ATAD5,PSMA1,PBK,E2F7,PSMD1,MCM3,RCC1,MCM7,NUP62,CHEK1,HMMR,RRM1,RRM2,EZH2,TRIP13,NSUN2,TTK,MELK,CDC7,FANCA,BLM,FANCD2,CIRBP,TYMS,AURKA,TUBA1B,CKS1B,NEK2,BTG2,NDC80,ANLN,TIPIN,DHFR,RECQL4,BUB1,BUB1B,FEN1,MKI67,PSMC3IP,KIF14,UBE2S,GPSM2,FAM83D,FGF10,TIMELESS,PLK1,RAD54L,VCP,HSP90AA1,KIFC1,DNMT3A,KIF2C,HSP90AB1,RAD51,FOXM1,R…
		GO:0000280	nuclear division	2.937e-71	2.424e-68	126	NUSAP1,NOLC1,CDKN2C,CDKN3,KIF18A,PTTG1,MCM8,CENPA,INCENP,CENPE,CENPF,TMEM8B,ATAD5,PSMA1,PBK,E2F7,PSMD1,MCM3,RCC1,MCM7,NUP62,CHEK1,HMMR,RRM1,RRM2,EZH2,TRIP13,NSUN2,TTK,MELK,CDC7,FANCA,BLM,FANCD2,TYMS,AURKA,TUBA1B,CKS1B,NEK2,BTG2,NDC80,ANLN,TIPIN,DHFR,BUB1,BUB1B,MKI67,PSMC3IP,KIF14,UBE2S,GPSM2,FGF10,PLK1,RAD54L,VCP,HSP90AA1,KIFC1,DNMT3A,KIF2C,RAD51,FOXM1,RAN,VRK1,KIF23,POC1A,ANP32B,TUBA1C,GTSE1,UBE…
	Pathway-REACTOME	1269741	Cell Cycle	5.67e-52	7.835e-49	89	CDKN2C,KIF18A,PTTG1,MCM8,CENPA,INCENP,CENPE,CENPF,PSMA1,HJURP,OIP5,PSMD1,MCM3,MCM7,NUP62,CHEK1,HMMR,RRM2,LIN9,CDC7,BLM,TYMS,AURKA,CKS1B,NEK2,NDC80,DHFR,BUB1,BUB1B,FEN1,PSMC3IP,DKC1,PLK1,HSP90AA1,KIF2C,HSP90AB1,RAD51,FOXM1,SET,VRK1,KIF23,GTSE1,UBE2C,TUBB,SMC4,BIRC5,E2F1,E2F2,E2F3,RFC2,RFC3,SKP2,CDCA8,TERT,GMNN,ZWINT,CCNA2,CCNB1,KIF20A,PKMYT1,CCNE1,MAPRE1,RUVBL1,CCNB2,CCNE2,CENPH,MDC1,TPX2,CHEK2,MA…
		1269763	Cell Cycle, Mitotic	9.368e-45	6.473e-42	76	CDKN2C,KIF18A,PTTG1,MCM8,CENPA,INCENP,CENPE,CENPF,PSMA1,PSMD1,MCM3,MCM7,NUP62,HMMR,RRM2,LIN9,CDC7,TYMS,AURKA,CKS1B,NEK2,NDC80,DHFR,BUB1,BUB1B,FEN1,PLK1,HSP90AA1,KIF2C,HSP90AB1,FOXM1,SET,VRK1,KIF23,GTSE1,UBE2C,TUBB,SMC4,BIRC5,E2F1,E2F2,E2F3,RFC2,RFC3,SKP2,CDCA8,GMNN,ZWINT,CCNA2,CCNB1,KIF20A,PKMYT1,CCNE1,MAPRE1,CCNB2,CCNE2,CENPH,TPX2,MASTL,H2AZ1,GINS2,CDK1,CDC6,CDC20,CDC25A,CDC25B,CDC25C,PSMD14,PLK…
		1269764	Mitotic G1-G1/S phases	7.191e-21	2.484e-18	29	CDKN2C,MCM8,PSMA1,PSMD1,MCM3,MCM7,RRM2,LIN9,CDC7,TYMS,CKS1B,DHFR,E2F1,E2F2,E2F3,SKP2,CCNA2,CCNB1,CCNE1,CCNE2,CDK1,CDC6,CDC25A,PSMD14,TOP2A,PCNA,CDK2,CDK4,MYBL2
		1269742	Cell Cycle Checkpoints	1.419e-18	3.923e-16	31	MCM8,PSMA1,PSMD1,MCM3,MCM7,CHEK1,CDC7,BLM,BUB1B,GTSE1,UBE2C,RFC2,RFC3,CCNA2,CCNB1,PKMYT1,CCNE1,CCNB2,CCNE2,MDC1,CHEK2,EXO1,CDK1,CDC6,CLSPN,CDC20,CDC25A,CDC25C,PSMD14,MAD2L1,CDK2
		1269797	Mitotic G2-G2/M phases	9.521e-18	1.88e-15	29	CENPF,PSMA1,PSMD1,HMMR,LIN9,AURKA,NEK2,PLK1,HSP90AA1,HSP90AB1,FOXM1,GTSE1,TUBB,E2F1,E2F3,CCNA2,CCNB1,PKMYT1,MAPRE1,CCNB2,TPX2,CDK1,CDC25A,CDC25B,CDC25C,PSMD14,PLK4,CDK2,MYBL2
		1269649	Gene Expression	4.978e-07	1.075e-05	68	PSMA1,E2F7,PNO1,PSMD1,NUP62,CHEK1,SSRP1,EZH2,NSUN2,HNRNPA2B1,HNRNPD,CDKAL1,HNRNPL,FANCC,BLM,FANCD2,CITED2,AURKA,BTG2,SUV39H1,EIF2S2,BYSL,DKC1,NOP2,DEK,WDR77,HSP90AA1,DNMT1,DNMT3A,DNMT3B,HSPD1,RAN,SET,BIRC5,E2F1,CITED1,MSH2,RFC2,RFC3,ATAD2,APOBEC3B,YARS1,CCNA2,CCNB1,CCNE1,CCNE2,FANCI,MDC1,PRDX1,EIF4G1,TPX2,CHEK2,EXO1,RBM5,H2AZ1,UHRF1,ELAVL1,RORC,MPHOSPH10,CDK1,EIF3C,CDC25C,PSMD14,SNRPN,PCNA,CDK2,A…
		1269650	Generic Transcription Pathway	4.967e-05	0.0005721	36	E2F7,CHEK1,SSRP1,FANCC,BLM,FANCD2,CITED2,AURKA,BTG2,NOP2,DEK,HSPD1,BIRC5,E2F1,CITED1,MSH2,RFC2,RFC3,ATAD2,CCNA2,CCNB1,CCNE1,CCNE2,FANCI,MDC1,PRDX1,TPX2,CHEK2,EXO1,RORC,CDK1,CDC25C,PCNA,CDK2,AURKB,MYBL2
		1269810	M Phase	9.115e-16	9.69e-14	34	KIF18A,PTTG1,CENPA,INCENP,CENPE,CENPF,PSMA1,PSMD1,NUP62,NDC80,BUB1,BUB1B,PLK1,KIF2C,SET,VRK1,KIF23,UBE2C,SMC4,BIRC5,CDCA8,ZWINT,CCNB1,KIF20A,MAPRE1,CCNB2,CENPH,MASTL,H2AZ1,CDK1,CDC20,PSMD14,MAD2L1,AURKB
	Pathway-KEGG	83054	Cell cycle	2.132e-25	9.822e-23	31	CDKN2C,PTTG1,MCM3,MCM7,CHEK1,TTK,CDC7,BUB1,BUB1B,PLK1,E2F1,E2F2,E2F3,SKP2,CCNA2,CCNB1,PKMYT1,CCNE1,CCNB2,CCNE2,CHEK2,CDK1,CDC6,CDC20,CDC25A,CDC25B,CDC25C,MAD2L1,PCNA,CDK2,CDK4
		83055	p53 signaling pathway	1.147e-09	4.528e-08	13	CHEK1,RRM2,GTSE1,CASP3,CASP9,CCNB1,CCNE1,CCNB2,CCNE2,CHEK2,CDK1,CDK2,CDK4
		119304	Progesterone-mediated oocyte maturation	8.586e-09	2.825e-07	14	BUB1,PLK1,HSP90AA1,HSP90AB1,CCNA2,CCNB1,PKMYT1,CCNB2,CDK1,CDC25A,CDC25B,CDC25C,MAD2L1,CDK2
		126909	Oocyte meiosis	2.343e-07	5.397e-06	14	PTTG1,AURKA,BUB1,PLK1,CCNB1,PKMYT1,CCNE1,CCNB2,CCNE2,CDK1,CDC20,CDC25C,MAD2L1,CDK2
		83118	Small cell lung cancer	1.064e-06	2.101e-05	11	ITGA2B,CKS1B,CASP9,E2F1,E2F2,E2F3,SKP2,CCNE1,CCNE2,CDK2,CDK4
		83105	Pathways in cancer	6.338e-05	0.0006933	21	ITGA2B,CKS1B,FGF10,GNAS,HSP90AA1,HSP90AB1,RAD51,CASP3,CASP9,BIRC5,E2F1,E2F2,E2F3,MSH2,SKP2,CCNE1,MSH6,CCNE2,LPAR6,CDK2,CDK4
		373901	HTLV-I infection	2.083e-05	0.0002691	17	CDKN2C,PTTG1,CHEK1,BUB1B,RAN,SLC25A5,E2F1,E2F2,E2F3,TERT,CCNB2,CHEK2,CDC20,MAD2L1,PCNA,CDK4,MYBL2
		852705	MicroRNAs in cancer	0.001283	0.008909	15	EZH2,DNMT1,DNMT3A,DNMT3B,KIF23,CASP3,E2F1,E2F2,E2F3,STMN1,CCNE1,CCNE2,CDC25A,CDC25B,CDC25C
	Cytoband		20q11.2	8.905e-05	0.02102	4	EIF2S2,DNMT3B,E2F1,TPX2
			12q13.12	0.000347	0.04095	4	TUBA1B,LETMD1,TUBA1C,RACGAP1
W13	GO:Biological Process	GO:0046649	lymphocyte activation	6.53e-68	3.082e-64	86	CYLD,HDAC9,PDCD1,IL15,PAG1,IL15RA,AICDA,TNFSF14,IDO1,SPN,CCR9,IRF1,IRF4,PTPN22,CD83,ITGAL,ADA,PTGER4,IL18R1,ITK,STAT5A,CXCR5,CCR2,JAK3,PTK2B,ICOS,PTPRC,CXCR4,PIK3CD,GRAP2,SYK,CCL2,CCL5,CCR6,CCR7,PLCG2,CCL19,XCL1,IL23R,VCAM1,FOXP3,FLT3LG,TCF7,IKZF3,DOCK8,WNT1,ICAM1,POU2F2,BTLA,RELB,TLR9,LCP1,RUNX3,CR1,FAS,IFNG,KLRK1,HHLA2,CORO1A,CD1D,CD3D,ZBTB32,CD6,MS4A1,EBI3,CD27,IL21R,CD38,CD40,CD40LG,CD48,TNFR…
		GO:0042110	T cell activation	1.144e-60	2.7e-57	70	CYLD,PDCD1,IL15,PAG1,TNFSF14,IDO1,SPN,CCR9,IRF1,IRF4,PTPN22,CD83,ITGAL,ADA,PTGER4,IL18R1,ITK,STAT5A,CCR2,JAK3,ICOS,PTPRC,CXCR4,PIK3CD,GRAP2,SYK,CCL2,CCL5,CCR6,CCR7,CCL19,XCL1,IL23R,VCAM1,FOXP3,TCF7,DOCK8,WNT1,ICAM1,BTLA,RELB,LCP1,RUNX3,CR1,FAS,IFNG,KLRK1,HHLA2,CORO1A,CD1D,CD3D,ZBTB32,CD6,EBI3,CD27,CD40LG,CD48,TNFRSF13C,CD274,SOCS1,ELF4,PRKCQ,CTLA4,FYN,IL2,IL2RA,IL2RG,IL6R,IL7,IL7R
		GO:0045321	leukocyte activation	1.428e-57	2.247e-54	94	CYLD,HDAC9,PDCD1,IL15,PAG1,IL15RA,AICDA,TNFSF14,IDO1,SPN,CCR9,CEACAM3,IRF1,IRF4,PTPN22,CD83,CHIT1,ITGAL,ADA,PTGER4,IL18R1,ITK,STAT5A,CXCR5,CCR2,JAK2,JAK3,PTK2B,ICOS,PTPRC,CXCR4,PIK3CD,GRAP2,SYK,CCL2,CCL5,CCR6,CCR7,PLCG2,CCL19,XCL1,IL23R,VCAM1,CNR2,FOXP3,MPO,FLT3LG,TCF7,IL31RA,IKZF3,DOCK8,WNT1,ICAM1,POU2F2,BTLA,RELB,TLR9,LCP1,RUNX3,CR1,FAS,HVCN1,IFNG,KLRK1,HHLA2,CORO1A,CD1D,CD3D,ZBTB32,CD6,MS4A1,E…
		GO:0002682	regulation of immune system process	2.218e-55	2.617e-52	101	CYLD,PDCD1,IL15,PAG1,IL15RA,TNFSF14,IDO1,SPN,HLA-DOB,TNIP3,IRF1,IRF4,PTPN22,CD83,ITGAL,ADA,PTGER4,IL18R1,ITK,STAT5A,PYHIN1,CCR2,JAK2,JAK3,PTK2B,SERPINB9,ICOS,PTPRC,TRAT1,PIK3CD,NFKBIA,GRAP2,LPXN,SYK,CCL2,CCL4,CCL5,CCR6,CCR7,PLCG2,CCL19,CLEC10A,CCL25,XCL1,AIM2,IL23R,VCAM1,CNR2,FOXP3,SELE,CXCR3,FLT3LG,IL31RA,IKZF3,CAMK1D,DOCK8,ICAM1,ICAM4,CXCL13,BIRC3,BTLA,RELB,TLR9,RUNX3,CR1,FAS,IFI16,CD200R1,TLR1…
		GO:0002684	positive regulation of immune system process	2.936e-55	2.772e-52	89	CYLD,PDCD1,IL15,PAG1,IL15RA,TNFSF14,IDO1,SPN,TNIP3,IRF1,IRF4,PTPN22,CD83,ITGAL,ADA,PTGER4,IL18R1,ITK,STAT5A,PYHIN1,CCR2,JAK3,PTK2B,ICOS,PTPRC,TRAT1,PIK3CD,NFKBIA,GRAP2,LPXN,SYK,CCL2,CCL4,CCL5,CCR6,CCR7,PLCG2,CCL19,CLEC10A,XCL1,AIM2,IL23R,VCAM1,FOXP3,SELE,FLT3LG,CAMK1D,DOCK8,ICAM1,CXCL13,BIRC3,BTLA,RELB,TLR9,RUNX3,CR1,IFI16,TLR10,IFNG,KLRK1,HHLA2,CORO1A,CD1D,CD3D,CD6,MS4A1,EBI3,CD27,CD38,CD40,CD40…
		GO:0006952	defense response	1.506e-50	5.076e-48	98	CYLD,HDAC9,IL15,IL32,GHRL,AICDA,IDO1,SPN,CCR9,ESR2,TNIP3,GBP2,IRF1,IRF4,PTPN22,CD83,ITGAL,ADA,PTGER4,IL18R1,ITK,STAT4,STAT5A,PYHIN1,CCR2,JAK2,JAK3,PTK2B,SERPINB9,PTPRC,TRAT1,CIITA,CXCR4,PIK3CD,NFKBIA,CXCL9,SYK,CCL2,CCL4,CCL5,CCR5,CCR6,CCR7,TNFAIP8,PLCG2,CCL18,CCL19,CLEC10A,CCL22,ABCD2,CCL25,XCL1,AIM2,IL23R,VCAM1,CNR2,FOXP3,MPO,SELE,CXCR3,IL31RA,CAMK1D,ICAM1,MAP3K14,CASP1,CXCL13,CASP4,BIRC3,NLRP1,…
		GO:0001775	cell activation	4.329e-54	2.864e-51	95	CYLD,HDAC9,PDCD1,IL15,PAG1,IL15RA,AICDA,TNFSF14,IDO1,SPN,CCR9,CEACAM3,DGKA,IRF1,IRF4,PTPN22,CD83,CHIT1,ITGAL,ADA,PTGER4,IL18R1,ITK,STAT5A,CXCR5,CCR2,JAK2,JAK3,PTK2B,ICOS,PTPRC,CXCR4,PIK3CD,GRAP2,SYK,CCL2,CCL5,CCR6,CCR7,PLCG2,CCL19,XCL1,IL23R,VCAM1,CNR2,FOXP3,MPO,FLT3LG,TCF7,IL31RA,IKZF3,DOCK8,WNT1,ICAM1,POU2F2,BTLA,RELB,TLR9,LCP1,RUNX3,CR1,FAS,HVCN1,IFNG,KLRK1,HHLA2,CORO1A,CD1D,CD3D,ZBTB32,CD6,MS…
	Pathway-REACTOME	1269310	Cytokine Signaling in Immune system	1.785e-23	9.15e-21	54	IL15,IL15RA,IL16,IL32,TNFRSF9,TNFSF14,GBP2,IRF1,IRF4,IL18R1,STAT5A,CCR2,JAK2,JAK3,PTK2B,KSR1,CIITA,PIK3CD,SYK,CCL2,CCL4,CCL5,CCR5,CCL19,CCL22,IL23R,VCAM1,FLT3LG,IL31RA,RASGRF1,DUSP2,ICAM1,MAP3K14,CASP1,BIRC3,RELB,FASLG,IFNG,EBI3,CD27,TNFRSF8,CD40,CD40LG,TNFRSF13C,SOCS1,LTA,TNF,FYN,IL2,IL2RA,IL2RG,IL6R,IL7,IL7R
		1269318	Signaling by Interleukins	2.251e-17	4.614e-15	39	IL15,IL15RA,IL16,IL32,IRF4,IL18R1,STAT5A,CCR2,JAK2,JAK3,PTK2B,KSR1,PIK3CD,SYK,CCL2,CCL4,CCL5,CCR5,CCL19,CCL22,IL23R,VCAM1,FLT3LG,IL31RA,RASGRF1,DUSP2,ICAM1,CASP1,FASLG,EBI3,SOCS1,TNF,FYN,IL2,IL2RA,IL2RG,IL6R,IL7,IL7R
		1269547	Chemokine receptors bind chemokines	1.098e-16	1.875e-14	15	CCR9,CXCR5,CCR2,CXCR4,CXCL9,CCL5,CCR5,CCR6,CCR7,CCL19,CCL25,XCL1,CXCR3,CXCL13,CXCR6
		1269546	Peptide ligand-binding receptors	2.447e-10	9.29e-09	18	GHRL,CCR9,SSTR3,CXCR5,CCR2,UTS2,CXCR4,CXCL9,CCL5,CCR5,CCR6,CCR7,CCL19,CCL25,XCL1,CXCR3,CXCL13,CXCR6
		1269330	TNF receptor superfamily (TNFSF) members mediating non-canonical NF-kB pathway	3.398e-09	1.025e-07	7	TNFSF14,MAP3K14,BIRC3,CD40,CD40LG,TNFRSF13C,LTA
		1269203	Innate Immune System	2.657e-08	6.381e-07	45	CYLD,CEACAM3,IRF1,CHIT1,ITGAL,ITK,CCR2,JAK2,JAK3,KSR1,ICOS,PTPRC,TRAT1,PIK3CD,NFKBIA,PIP4K2A,GRAP2,SYK,CCR6,PLCG2,CLEC10A,AIM2,MPO,RASGRF1,DUSP2,MAP3K14,CASP1,CASP4,BIRC3,CASP10,NLRP1,RELB,TLR9,CR1,IFI16,HVCN1,TLR10,KLRK1,SOCS1,PRKCQ,TNFAIP3,FYN,IL2,IL2RA,IL2RG
		1269543	Signaling by GPCR	0.0002211	0.001631	36	GHRL,CCR9,DGKA,SSTR3,PTGER4,CXCR5,CCR2,JAK2,JAK3,KSR1,UTS2,CXCR4,PIK3CD,CXCL9,CCL5,CCR5,CCR6,CCR7,CCL19,CCL25,XCL1,CNR2,CXCR3,RASGRF1,WNT1,DUSP2,WNT10B,CXCL13,CXCR6,PRKCB,PRKCQ,FYN,IL2,IL2RA,IL2RG,S1PR4
		1269171	Adaptive Immune System	2.677e-08	6.381e-07	34	PDCD1,PAG1,HLA-DOB,PTPN22,ITGAL,ITK,ICOS,PTPRC,TRAT1,PIK3CD,NFKBIA,PIP4K2A,GRAP2,SYK,PLCG2,VCAM1,ICAM1,ICAM4,SH3KBP1,MAP3K14,BTLA,CD200R1,KLRK1,CD1D,CD3D,CD40,CD40LG,CD274,PRKCB,SOCS1,PRKCQ,CTLA4,SH2D1A,FYN
	Pathway-KEGG	83051	Cytokine-cytokine receptor interaction	6.392e-33	6.552e-30	43	IL15,IL15RA,TNFRSF9,TNFSF14,CCR9,IL18R1,CXCR5,CCR2,CXCR4,CXCL9,CCL2,CCL4,CCL5,CCR5,CCR6,CCR7,CCL18,CCL19,CCL22,CCL25,XCL1,IL23R,CXCR3,FLT3LG,CXCL13,FAS,FASLG,IFNG,CXCR6,CD27,TNFRSF8,IL21R,CD40,CD40LG,TNFRSF13C,LTA,TNF,IL2,IL2RA,IL2RG,IL6R,IL7,IL7R
		634527	NF-kappa B signaling pathway	8.464e-21	2.892e-18	22	TRAF1,TNFSF14,BCL2A1,CFLAR,NFKBIA,SYK,CCL4,PLCG2,CCL19,VCAM1,ICAM1,MAP3K14,BIRC3,RELB,CD40,CD40LG,TNFRSF13C,PRKCB,LTA,TNF,PRKCQ,TNFAIP3
		99051	Chemokine signaling pathway	1.115e-17	2.858e-15	25	CCR9,ITK,CXCR5,CCR2,JAK2,JAK3,PTK2B,CXCR4,PIK3CD,NFKBIA,CXCL9,CCL2,CCL4,CCL5,CCR5,CCR6,CCR7,CCL18,CCL19,CCL22,CCL25,CXCR3,CXCL13,CXCR6,PRKCB
		812256	TNF signaling pathway	1.605e-14	2.056e-12	18	IL15,TRAF1,IL18R1,CFLAR,PIK3CD,NFKBIA,CCL2,CCL5,VCAM1,SELE,ICAM1,MAP3K14,BIRC3,CASP10,FAS,LTA,TNF,TNFAIP3
		83125	Primary immunodeficiency	8.343e-14	8.551e-12	12	AICDA,ADA,JAK3,ICOS,PTPRC,CIITA,CD3D,CD40,CD40LG,TNFRSF13C,IL2RG,IL7R
		373901	HTLV-I infection	1.879e-11	9.63e-10	22	IL15,IL15RA,HLA-DOB,ITGAL,STAT5A,JAK3,PIK3CD,NFKBIA,VCAM1,WNT1,ICAM1,WNT10B,MAP3K14,RELB,CD3D,CD40,TNFRSF13C,LTA,TNF,IL2,IL2RA,IL2RG
	Cytoband		1q31-q32	0.0001799	0.01372	2	CHIT1,PTPRC
			1p36	0.0001967	0.01372	4	TNFRSF9,UTS2,RUNX3,TNFRSF8
			1q23	0.0002689	0.01372	3	F5,XCL1,FASLG
			17q11.2-q12	0.0006229	0.02383	2	CCL2,CCL5
			9p24	0.0008276	0.02532	2	JAK2,CD274
			2q33-q34	0.00106	0.02703	2	CFLAR,CASP10
